# Supplementary material for: AI-guided Cas9 engineering provides an effective strategy to enhance base editing
Source: Mol Syst Biol. 2025 Sep 15;21(11):1563–80. doi: 10.1038/s44320-025-00142-0 (PMC12583830; doi:10.1038/s44320-025-00142-0)
Supplement: Supplementary file 2 — Table EV1 [file 44320_2025_142_MOESM2_ESM.xlsx]

## Sheet: Sheet1
Mutation	Normalized fitness score
C80K	0.832
C80R	0.818
G1218R	0.771
G1218K	0.765
V1015K	0.754
M1169K	0.751
C574K	0.748
P1090K	0.736
M1169R	0.724
H723M	0.702
C80M	0.701
N77W	0.693
C80W	0.677
T622W	0.652
C574M	0.642
R100C	0.575
A262C	0.574
D821C	0.567
AncBE4Max-AI-8.1	1
(C80K:G1218R:T622W:C574K:V1015K:N501Y:M939F:H723V)
AncBE4Max-AI-8.2	0.974
(C80K:G1218R:T622W:C574K:V1015K:N501Y:M939F:M1169K)
AncBE4Max-AI-8.3	0.957
(C80K:G1218R:T622W:C574K:V1015K:N501Y:M939F:H723I)
AncBE4Max-AI-8.4	0.953
(C80K:G1218R:T622W:C574K:V1015K:N501Y:M939F:H723L)
AncBE4Max-AI-8.5	0.935
(C80K:G1218R:T622W:C574K:V1015K:N501Y:M939F:V824T)
AncBE4Max-AI-8.6	0.929
(C80K:G1218R:T622W:C574K:V1015K:N501Y:M939F:P1090K)
AncBE4Max-AI-8.7	0.922
(C80K:G1218R:T622W:C574K:V1015K:N501Y:M939F:P1137T)
AncBE4Max-AI-8.8	0.915
(C80K:G1218R:T622W:C574K:V1015K:N501Y:M939F:N980D)
AncBE4Max-AI-8.9	0.907
(C80K:G1218R:T622W:C574K:V1015K:N501Y:M939F:G485E)
AncBE4Max-AI-8.10	0.906
(C80K:G1218R:T622W:C574K:V1015K:N501Y:M939F:P28I)
Legend
Normalized mutation score of single mutations and combined mutations predicted by ProMEP.
