# Supplementary material for: AI-guided Cas9 engineering provides an effective strategy to enhance base editing
Source: Mol Syst Biol. 2025 Sep 15;21(11):1563–80. doi: 10.1038/s44320-025-00142-0 (PMC12583830; doi:10.1038/s44320-025-00142-0)
Supplement: Supplementary file 4 — Source data Fig. 1 [file 44320_2025_142_MOESM4_ESM.zip]

Archive with 5 entries (2 files):
- Figure 1/
- Figure 1/1B/
- Figure 1/1B/Source data Fig1B .xlsx
- Figure 1/1C/
- Figure 1/1C/Source data Fig1C.xlsx
