# Supplementary material for: AI-guided Cas9 engineering provides an effective strategy to enhance base editing
Source: Mol Syst Biol. 2025 Sep 15;21(11):1563–80. doi: 10.1038/s44320-025-00142-0 (PMC12583830; doi:10.1038/s44320-025-00142-0)
Supplement: Supplementary file 4 — Source data Fig. 1 [file 44320_2025_142_MOESM4_ESM.zip › Figure 1/1B/Source data Fig1B .xlsx]

## Sheet: 1B
	AncBE4max	AncBE4max	AncBE4max	G1218R	G1218R	G1218R	T622W	T622W	T622W	V1015K	V1015K	V1015K	G1218K	G1218K	G1218K	C80K	C80K	C80K	C80M	C80M	C80M	C80R	C80R	C80R	C574K	C574K	C574K	P1090K	P1090K	P1090K	M1169R	M1169R	M1169R	C80W	C80W	C80W	H723M	H723M	H723M	A262C	A262C	A262C	M1169K	M1169K	M1169K	N77W	N77W	N77W	C574M
site1TC11	7.57187	8.05151	8.66819	17.6039	20.3403	18.8625	8.91896	7.57239	8.27489	10.0417	8.67578	9.31719	15.4256	14.6617	15.4552	7.6499	10.2095	8.98548	8.27907	7.68749	7.87424	10.8408	11.2565	11.3582	7.3217	8.00681	7.6849	7.65819	7.35688	7.7931	7.14872	7.70773	7.38109	5.33639	6.31657	5.86399	6.60823	7.93339	6.73715	5.13166	7.29869	5.78741	6.3906	6.90624	7.011	5.22393	5.03412	4.87512	6.28854
site1GC6	28.8297	34.4397	31.082	50.8238	45.0243	47.9022	32.9856	26.7598	29.8794	31.0591	28.7455	29.6726	40.8969	44.8655	42.4016	33.3001	32.8684	32.6754	36.1159	33.8689	34.8734	32.0184	39.0531	35.1279	34.3258	33.8552	33.8752	28.074	25.0957	26.5472	27.5878	31.6244	29.2505	22.5648	23.2345	22.9221	30.9827	26.9445	28.92	24.6222	23.4516	24.0139	21.1697	10.8509	16.4613	22.6965	21.0272	21.8946	27.4359
site2AC5	20.3345	22.1036	20.7771	39.3537	45.104	42.0571	25.4077	28.9049	26.952	22.241	23.1607	22.8838	32.2117	32.388	32.2853	21.579	24.1473	22.634	24.1812	24.0774	24.0111	17.8919	19.4194	18.7389	22.0881	22.7272	22.3887	20.9233	20.3742	20.7708	18.96	24.2031	20.5313	22.3837	22.4761	22.2269	20.1206	22.6769	21.2582	12.4007	14.0978	13.1982	22.1156	23.4217	22.2975	20.9415	21.8955	21.1689	11.0956
site2AC5	53.3842	60.0546	56.6776	63.3933	66.0047	64.7487	62.2246	65.7239	64.1732	62.9498	64.1525	63.7607	64.3121	63.8205	64.2553	62.1828	59.5118	60.895	59.3766	60.7441	60.3279	57.4882	61.3887	59.3247	59.652	59.1141	59.4981	56.8866	55.7357	56.3449	56.0677	55.0326	55.2679	53.9041	55.5744	54.0589	56.0765	51.6908	53.9551	34.5788	37.8418	35.5694	46.2856	49.272	47.3781	49.075	46.0273	47.641	24.1939
site2TC8	61.6935	59.5926	61.2071	74.0399	75.7332	74.7392	74.3686	79.2918	76.5181	70.8341	72.4212	71.7533	67.637	67.3753	67.4362	70.1181	70.5889	70.347	69.6282	69.9699	69.8525	66.3576	65.6314	65.7838	67.0693	68.182	67.4329	51.0833	56.227	53.0618	43.2474	39.9686	41.2695	66.1694	67.4534	66.924	68.5233	67.0668	67.929	32.3078	36.3843	34.0437	69.6908	64.5771	67.4097	58.7556	61.581	60.4796	33.247
[truncated: 8 more columns]
