# Supplementary material for: AI-guided Cas9 engineering provides an effective strategy to enhance base editing
Source: Mol Syst Biol. 2025 Sep 15;21(11):1563–80. doi: 10.1038/s44320-025-00142-0 (PMC12583830; doi:10.1038/s44320-025-00142-0)
Supplement: Supplementary file 4 — Source data Fig. 1 [file 44320_2025_142_MOESM4_ESM.zip › Figure 1/1C/Source data Fig1C.xlsx]

## Sheet: 1C
	AncBE4max	G1218R	T622W	V1015K	G1218K	C80K	C80M	C80R	C574K	P1090K	M1169R	C80W	H723M	A262C	M1169K	N77W	C574M	R100C	D821C
site1TC11	1	2.33853	1.01954	1.15409	1.87483	1.10511	0.981443	1.37725	0.947383	0.938933	0.915442	0.721112	0.875973	0.749962	0.836003	0.622981	0.709689	0.602343	0.758075
site1GC6	1	1.49142	0.920534	0.940376	1.33535	1.04552	1.09546	1.10572	1.07166	0.807921	0.890301	0.750673	0.9194	0.788463	0.521312	0.722134	0.911299	0.598355	0.644336
site2AC5	1	2.00134	1.28552	1.08021	1.53262	1.08139	1.14323	0.886657	1.0631	0.98186	1.00758	1.06124	1.0133	0.627962	1.07308	1.01251	0.542468	0.519776	0.494728
site2AC5	1.00049	1.14182	1.12991	1.12251	1.13148	1.07385	1.06126	1.04804	1.04841	0.993733	0.978448	0.961799	0.951125	0.635112	0.840636	0.839505	0.469548	0.450902	0.347243
site2TC8	1	1.23025	1.2613	1.17817	1.10935	1.1565	1.14772	1.08373	1.11064	0.878784	0.682138	1.09893	1.11522	0.562957	1.10513	0.990811	0.523605	0.39426	0.369021
