# Supplementary material for: AI-guided Cas9 engineering provides an effective strategy to enhance base editing
Source: Mol Syst Biol. 2025 Sep 15;21(11):1563–80. doi: 10.1038/s44320-025-00142-0 (PMC12583830; doi:10.1038/s44320-025-00142-0)
Supplement: Supplementary file 5 — Source data Fig. 2 [file 44320_2025_142_MOESM5_ESM.zip]

Archive with 13 entries (6 files):
- Figure 2/
- Figure 2/2A/
- Figure 2/2A/Source data Fig2A.xlsx
- Figure 2/2B/
- Figure 2/2B/Source data Fig2B.xlsx
- Figure 2/2C/
- Figure 2/2C/Source data Fig2C.xlsx
- Figure 2/2D/
- Figure 2/2D/Source data Fig2D.xlsx
- Figure 2/2E/
- Figure 2/2E/Source data Fig2E.xlsx
- Figure 2/2F/
- Figure 2/2F/Source data Fig2F.xlsx
