# Supplementary material for: AI-guided Cas9 engineering provides an effective strategy to enhance base editing
Source: Mol Syst Biol. 2025 Sep 15;21(11):1563–80. doi: 10.1038/s44320-025-00142-0 (PMC12583830; doi:10.1038/s44320-025-00142-0)
Supplement: Supplementary file 5 — Source data Fig. 2 [file 44320_2025_142_MOESM5_ESM.zip › Figure 2/2A/Source data Fig2A.xlsx]

## Sheet: 2A
	8.8	8.8	8.8	8.1	8.1	8.1	8.2	8.2	8.2	8.3	8.3	8.3	8.4	8.4	8.4	8.5	8.5	8.5	8.6	8.6	8.6	8.7	8.7	8.7	8.9	8.9	8.9	8.1	8.1	8.1	G1218R	G1218R	G1218R	AncBE4max	AncBE4max	AncBE4max
site1TC2	17.3159	19.3625	18.0884	8.91598	8.08244	9.14862	5.71647	4.76076	6.05213	18.4443	20.1446	19.0387	17.605	18.8484	17.7762	6.28095	4.96348	6.7322	15.6267	14.6344	14.546	14.0563	14.4841	14.1577	11.8547	13.0832	13.0278	19.2895	21.2168	19.7421	11.4945	12.3669	12.534	8.15892	7.32255	8.30427
site1TC5	28.4892	26.6323	27.0162	21.283	18.948	20.0167	11.1509	8.69788	11.0556	30.3157	30.0204	29.6233	28.4984	29.6912	29.4031	11.3444	8.8881	11.4923	30.3081	30.1923	29.9734	19.6832	18.6194	19.5868	30.3656	34.0865	32.9414	28.5217	30.3163	29.4196	24.828	22.245	23.2172	16.4955	12.1958	13.7841
site1AC5	44.4998	49.6802	46.7943	28.0484	26.958	28.5354	17.5558	12.9966	17.0721	47.909	48.9883	46.2721	44.0286	47.8503	45.0968	17.5832	13.1477	17.5315	43.2553	44.1292	42.3573	30.3581	30.1518	30.6106	30.8367	29.8825	30.4863	46.4059	48.1438	45.651	39.3562	40.071	38.9756	26.357	26.2923	27.5695
site1TC11	18.2104	20.3999	19.464	11.4262	10.3678	11.7376	7.91302	6.29798	7.83123	32.4744	30.0913	30.5058	21.9886	23.7221	22.0829	8.75895	6.5114	8.43821	19.2618	19.9208	19.1454	14.4245	14.6084	14.6587	18.9035	18.9231	17.9628	18.7545	19.2911	18.7022	14.718	12.6521	14.0468	10.9849	9.38657	10.5016
