# Supplementary material for: AI-guided Cas9 engineering provides an effective strategy to enhance base editing
Source: Mol Syst Biol. 2025 Sep 15;21(11):1563–80. doi: 10.1038/s44320-025-00142-0 (PMC12583830; doi:10.1038/s44320-025-00142-0)
Supplement: Supplementary file 5 — Source data Fig. 2 [file 44320_2025_142_MOESM5_ESM.zip › Figure 2/2B/Source data Fig2B.xlsx]

## Sheet: 2B
	8.8	8.1	8.2	8.3	8.4	8.5	8.6	8.7	8.9	8.1	G1218R	AncBE4max
site1TC2	2.30251	1.09927	0.694927	2.42278	2.27992	0.755773	1.88377	1.79511	1.59615	2.53296	1.53013	1
site1TC11	1.88107	1.08611	0.713964	3.01465	2.19588	0.767937	1.88929	1.4152	1.80706	1.8381	1.34152	1
site1AC5	1.75737	1.04142	0.593682	1.78474	1.70753	0.601635	1.61735	1.1359	1.13696	1.74773	1.476	1
site1TC5	1.93377	1.41841	0.727582	2.11792	2.0622	0.746898	2.13003	1.36289	2.29294	2.07785	1.65484	1
