# Supplementary material for: AI-guided Cas9 engineering provides an effective strategy to enhance base editing
Source: Mol Syst Biol. 2025 Sep 15;21(11):1563–80. doi: 10.1038/s44320-025-00142-0 (PMC12583830; doi:10.1038/s44320-025-00142-0)
Supplement: Supplementary file 5 — Source data Fig. 2 [file 44320_2025_142_MOESM5_ESM.zip › Figure 2/2C/Source data Fig2C.xlsx]

## Sheet: 2C
	AncBE4max	AncBE4max	AncBE4max	AncBE4max-AI-8.3	AncBE4max-AI-8.3	AncBE4max-AI-8.3
Site1 AC5 CTNNB1	26.357	26.2923	27.5695	47.909	48.9883	46.2721
site1 AC8 HNRNPK	5.78069	5.72884	5.47794	15.4089	13.5451	12.832
Site3 AC8 ALDOB	22.9654	23.3098	23.1679	49.1543	48.9246	47.2821
Site1 TC2 RNF2	8.15892	7.32255	8.30427	18.4443	20.1446	19.0387
Site1 TC15 PRNP	15.224	15.1398	14.433	23.9546	23.7831	21.9131
Site1 TC5 HSP90AB1	16.4955	12.1958	13.7841	30.3157	30.0204	29.6233
Site1 AC4 USP1	26.9725	22.5819	23.5998	42.9285	41.1474	40.0069
site2 GC5 CTNNB1	15.9784	19.7795	17.1589	25.7715	28.8406	25.5505
site2AC5 ALDOB	16.5884	15.6318	16.7844	46.6284	44.6568	40.078
site2AC5 HSP90AB1	45.9943	32.4055	41.3084	64.3514	60.6532	62.2247
site1TC11 RIT1	10.9849	9.38657	10.5016	32.4744	30.0913	30.5058
