# Supplementary material for: AI-guided Cas9 engineering provides an effective strategy to enhance base editing
Source: Mol Syst Biol. 2025 Sep 15;21(11):1563–80. doi: 10.1038/s44320-025-00142-0 (PMC12583830; doi:10.1038/s44320-025-00142-0)
Supplement: Supplementary file 5 — Source data Fig. 2 [file 44320_2025_142_MOESM5_ESM.zip › Figure 2/2D/Source data Fig2D.xlsx]

## Sheet: 2D
	AncBE4max	AncBE4max	AncBE4max	AncBE4max-AI-8.3	AncBE4max-AI-8.3	AncBE4max-AI-8.3
site1 AC5 CTNNB1	25.5015	23.8408	25.2598	58.6465	58.7366	63.1765
site1 AC8 HNRNPK	10.7191	8.83389	9.4892	17.0984	17.5631	17.3628
site3 AC8 ALDOB	16.8324	20.6641	17.0279	42.0111	43.8925	44.5479
site1 TC2 RNF2	10.8089	12.6888	10.8401	44.1232	47.9648	47.9464
site1 TC5 HSP90AB1	20.6813	18.0703	17.7825	38.7035	39.222	38.6104
site1 AC4 USP1	29.7571	27.8116	28.9905	47.5909	48.1881	51.1211
site2 GC5 CTNNB1	14.7957	15.9571	14.5625	35.6645	35.6782	35.94
site2 AC5 ALDOB	3.24796	3.67855	3.66707	17.0994	17.5313	17.7629
site1 TC2 ALDOB	24.6036	27.4796	23.7793	37.3089	39.7137	37.8056
site1 TC11 RIT1	6.64296	6.75986	6.21154	19.4987	22.7411	19.306
