# Supplementary material for: AI-guided Cas9 engineering provides an effective strategy to enhance base editing
Source: Mol Syst Biol. 2025 Sep 15;21(11):1563–80. doi: 10.1038/s44320-025-00142-0 (PMC12583830; doi:10.1038/s44320-025-00142-0)
Supplement: Supplementary file 5 — Source data Fig. 2 [file 44320_2025_142_MOESM5_ESM.zip › Figure 2/2E/Source data Fig2E.xlsx]

## Sheet: 2E
AncBE4max	AncBE4max-AI-8.3
1	1.78474
1	2.45981
1	2.09324
1	2.42278
1	1.55481			Left
1	2.11792
1	1.69618
1	1.51488
1	2.68063
1	1.56405
1	3.01465
AncBE4max	AncBE4max-AI-8.3
1	2.42
1	1.79
1	2.39
1	4.08			Right
1	2.06
1	2.37
1	4.95
1	1.51
1	3.14
1	1.7
