# Supplementary material for: AI-guided Cas9 engineering provides an effective strategy to enhance base editing
Source: Mol Syst Biol. 2025 Sep 15;21(11):1563–80. doi: 10.1038/s44320-025-00142-0 (PMC12583830; doi:10.1038/s44320-025-00142-0)
Supplement: Supplementary file 5 — Source data Fig. 2 [file 44320_2025_142_MOESM5_ESM.zip › Figure 2/2F/Source data Fig2F.xlsx]

## Sheet: 2F
	AncBE4max	AncBE4max-AI-8.3
C1	17.5873	21.0775
C2	13.9475	21.2211
C3	33.9146	43.288
C4	24.3847	41.3609
C5	22.9549	70.2093
C6	36.4656	49.6032
C8	15.2969	24.8561
C9	2.98226	4.80969
C10	2.87453	5.28395
C11	6.03933	17.7231
C12	1.13109	2.52933
C13	1.32082	2.30274
C14	5.15145	11.8459
C15	7.69317	12.024
C17	3.59257	8.49262
C18	0.0519856	0.0995859
C19	0.0648243	0.0262159
C20	0.0152203	0.0138189
