# Supplementary material for: AI-guided Cas9 engineering provides an effective strategy to enhance base editing
Source: Mol Syst Biol. 2025 Sep 15;21(11):1563–80. doi: 10.1038/s44320-025-00142-0 (PMC12583830; doi:10.1038/s44320-025-00142-0)
Supplement: Supplementary file 6 — Source data Fig. 3 [file 44320_2025_142_MOESM6_ESM.zip]

Archive with 21 entries (10 files):
- Figure 3/
- Figure 3/3B/
- Figure 3/3B/Source data Fig3B.xlsx
- Figure 3/3C/
- Figure 3/3C/Source data Fig3C.xlsx
- Figure 3/3D/
- Figure 3/3D/Source data Fig3D.xlsx
- Figure 3/3E/
- Figure 3/3E/Source data Fig3E.xlsx
- Figure 3/3F/
- Figure 3/3F/Source data 3F.xlsx
- Figure 3/3G/
- Figure 3/3G/Source data Fig3G.xlsx
- Figure 3/3H/
- Figure 3/3H/Source data Fig3H.xlsx
- Figure 3/3I/
- Figure 3/3I/Source data Fig3I.xlsx
- Figure 3/3J/
- Figure 3/3J/Source data Fig3J.xlsx
- Figure 3/3K/
- Figure 3/3K/Source data Fig3K.xlsx
