# Supplementary material for: AI-guided Cas9 engineering provides an effective strategy to enhance base editing
Source: Mol Syst Biol. 2025 Sep 15;21(11):1563–80. doi: 10.1038/s44320-025-00142-0 (PMC12583830; doi:10.1038/s44320-025-00142-0)
Supplement: Supplementary file 6 — Source data Fig. 3 [file 44320_2025_142_MOESM6_ESM.zip › Figure 3/3B/Source data Fig3B.xlsx]

## Sheet: 3B
	YEE	YEE	YEE	YEE-AI-8.3	YEE-AI-8.3	YEE-AI-8.3
site1c6 HPRT1	20.5407	18.4905	19.4271	31.9705	30.8096	30.9767
site2C8 HPRT1	3.35989	3.3658	3.41821	12.1335	11.8409	11.4919
site1C5 CTNNB1	1.42221	1.25891	1.67726	6.6774	5.59398	5.74583
site2 c5 CTNNB1	4.80976	5.06661	6.19699	8.49052	8.955	9.48792
site2C5 ALDOB	7.85138	8.01196	10.8122	12.0194	12.1553	12.6658
site2c5 USP1	26.0512	29.836	27.8948	39.8698	41.8439	40.6965
