# Supplementary material for: AI-guided Cas9 engineering provides an effective strategy to enhance base editing
Source: Mol Syst Biol. 2025 Sep 15;21(11):1563–80. doi: 10.1038/s44320-025-00142-0 (PMC12583830; doi:10.1038/s44320-025-00142-0)
Supplement: Supplementary file 6 — Source data Fig. 3 [file 44320_2025_142_MOESM6_ESM.zip › Figure 3/3C/Source data Fig3C.xlsx]

## Sheet: 3C
	G	G	G	T	T	T	A	A	A
CGBE	6.97	5.72	5.19	5.27	3.75	3.69	1.98027	1.2545	1.32763
CGBE-AI-8.3	26.86	26.32	25.73	11.13	10.81	9.82	5.33449	6.27222	4.96911
CGBE	1.88	1.88	1.79	3.3	3.41	3.18	0.0554446	0.0730663	0.0800245
CGBE-AI-8.3	4.32	5.3	4.46	3.29	3.03	3.18	0.176586	0.324255	0.235434
CGBE	3.21	3.96	3.16	1.26	0.9	0.9	0.446341	0.38785	0.363671
CGBE-AI-8.3	7.09	7.43	6.77	1.71	2.69	1.98	1.04895	0.96763	0.946072
CGBE	29.09	26.65	28.26	15.96	14.05	14.15	1.19806	1.36772	1.23434
CGBE-AI-8.3	52.3	54.34	55.98	21.25	20.1	19.41	3.12948	2.6636	2.88928
