# Supplementary material for: AI-guided Cas9 engineering provides an effective strategy to enhance base editing
Source: Mol Syst Biol. 2025 Sep 15;21(11):1563–80. doi: 10.1038/s44320-025-00142-0 (PMC12583830; doi:10.1038/s44320-025-00142-0)
Supplement: Supplementary file 6 — Source data Fig. 3 [file 44320_2025_142_MOESM6_ESM.zip › Figure 3/3D/Source data Fig3D.xlsx]

## Sheet: 3D
	YEE	YEE-AI-8.3
sg117 c5	1	1.67566
sg230C5	1	1.38106
sg44c5	1	1.46106		Left
sg47c6	1	1.60383
sg38	1	3.49632
sg119	1	4.13392
CGBE
	CGBE-AI-8.3
1	1.94
1	2.54			Right
1	2.06
1	4.41
