# Supplementary material for: AI-guided Cas9 engineering provides an effective strategy to enhance base editing
Source: Mol Syst Biol. 2025 Sep 15;21(11):1563–80. doi: 10.1038/s44320-025-00142-0 (PMC12583830; doi:10.1038/s44320-025-00142-0)
Supplement: Supplementary file 6 — Source data Fig. 3 [file 44320_2025_142_MOESM6_ESM.zip › Figure 3/3E/Source data Fig3E.xlsx]

## Sheet: 3E
	YEE	YEE-AI-8.3
C1	7.60016	7.16166
C2	7.87495	8.03357
C3	7.83231	7.93005
C4	8.89244	11.0906
C5	17.0118	23.7198
C6	19.4861	31.2523
C7	48.5089	66.9163
C8	7.43016	12.5245
C9	1.40821	1.40844
C10	0.530483	0.576518
C11	0.476112	0.641359
C12	0.647578	0.755391
C13	0.47729	0.517952
C14	0.0447776	0.0524637
C15	3.74293	3.70402
C16	0.063879	0.0582899
C17	1.26102	1.29676
C18	0.0519856	0.0995859
C19	0.0648243	0.0262159
C20	0.0152203	0.0138189
