# Supplementary material for: AI-guided Cas9 engineering provides an effective strategy to enhance base editing
Source: Mol Syst Biol. 2025 Sep 15;21(11):1563–80. doi: 10.1038/s44320-025-00142-0 (PMC12583830; doi:10.1038/s44320-025-00142-0)
Supplement: Supplementary file 6 — Source data Fig. 3 [file 44320_2025_142_MOESM6_ESM.zip › Figure 3/3F/Source data 3F.xlsx]

## Sheet: 3F
	ABE-max	ABE-max	ABE-max	ABE-max-AI-8.3	ABE-max-AI-8.3	ABE-max-AI-8.3
A9	5.31	3.5	4.39	9.82	5.34	7.74
A4	9.04	8.4	8.81	15.44	7.33	11.98
A7	9.21	9.64	9.34	24.8	29.75	27.13
A4	6.06	4.89	5.27	17.43	16.05	16.44
A5	33.9	29.88	31.6	61.64	58.29	60.77
A6	20.51	17.92	18.97	37.13	35.1	36.25
A8	12.75	8.94	11.57	36.02	36.68	35.55
A6	15.36	12.89	14.54	35.01	43.09	37.99
A4	2.1	2.54	2.45	6.21	13.13	9.23
A9	6.19	9.11	7.36	9.24	14.73	11.56
A7	39.42	41.55	40.63	51.76	52.97	52.77
A4	5.06	5.19	5	7.4	8.83	7.92
A6	44.38	43.49	44.54	62.64	54.89	59.06
A4	9.28	8.61	9.03	21.21	19.62	20.1
