# Supplementary material for: AI-guided Cas9 engineering provides an effective strategy to enhance base editing
Source: Mol Syst Biol. 2025 Sep 15;21(11):1563–80. doi: 10.1038/s44320-025-00142-0 (PMC12583830; doi:10.1038/s44320-025-00142-0)
Supplement: Supplementary file 6 — Source data Fig. 3 [file 44320_2025_142_MOESM6_ESM.zip › Figure 3/3G/Source data Fig3G.xlsx]

## Sheet: 3G
	ABE-max	ABE-max-AI-8.3
A1	0.131235	0.0654083
A2	1.52355	2.05699
A3	1.71338	3.60711
A4	7.6651	14.3875
A5	40.5699	53.6738
A6	25.8435	44.5736
A7	39.5534	53.4693
A8	7.06256	15.3744
A9	4.14202	6.90227
A10	8.61465	12.3129
A11	1.9314	3.76228
A12	1.04407	1.40074
A13	0.0836495	0.249005
A14	0.0994902	0.0964409
A15	0.0477131	0.0460337
A16	0.124099	0.112943
A17	0.185932	0.0640165
A18	0.0360616	0.033934
A19	0.0213559	0.0215519
A20	0.0967776	0.0961964
