# Supplementary material for: AI-guided Cas9 engineering provides an effective strategy to enhance base editing
Source: Mol Syst Biol. 2025 Sep 15;21(11):1563–80. doi: 10.1038/s44320-025-00142-0 (PMC12583830; doi:10.1038/s44320-025-00142-0)
Supplement: Supplementary file 6 — Source data Fig. 3 [file 44320_2025_142_MOESM6_ESM.zip › Figure 3/3H/Source data Fig3H.xlsx]

## Sheet: 3H
	ABE-8e	ABE-8e	ABE-8e	ABE-8e-AI-8.3	ABE-8e-AI-8.3	ABE-8e-AI-8.3
sg27 A5	41.67	43.35	42.98	48.51	50.46	49.36
sg27 A8	35.4	38.38	37.57	44.77	45.12	44.75
sg27 A9	4.61	5.7	5.21	5.78	7.8	6.65
sg27 A12	24.17	26.41	25.82	33.59	33.98	33.47
sg184 A14	7.84	8.13	8.97	18.39	13.13	15.19
sg52 A3	31.75	31.22	31.64	32.2	33.92	33.62
sg52 A4	74.49	73.79	74.24	75	77.02	76.48
sg52 A9	60.72	61.86	61.17	62.22	65.15	64.21
sg52 A12	19.91	19.02	19.43	22.46	26.46	25.31
sg230 A4	74.1	78.47	77.06	81.85	83.45	82.64
sg230 A7	77.51	79.05	79.51	86.02	87.05	86.43
sg230 A9	11.24	9.83	11.95	25.99	26.7	25.15
sg230 A13	4.42	4.01	4.84	10.82	10.48	10.33
sg42 A4	80.51	83.72	81.9	87.85	88.24	87.65
sg42 A9	88.75	90.44	89.77	93.07	94.25	93.5
sg42 A10	2.66	1.88	2.37	3.37	2.7	3.09
sg42 A11	4.63	3.93	4.48	6.77	6.82	6.82
sg162 A6	92.89	90.8	91.67	86.32	87.06	87.03
sg162 A7	94.73	93.63	94.19	91.96	93.39	92.79
sg162 A12	17.78	16.19	17.33	24.56	24.89	24.23
sg184 A6	91.88	91.97	91.26	84.57	85.01	85.96
sg184 A2	36.52	35.78	35.93	33.01	34.01	34.08
