# Supplementary material for: AI-guided Cas9 engineering provides an effective strategy to enhance base editing
Source: Mol Syst Biol. 2025 Sep 15;21(11):1563–80. doi: 10.1038/s44320-025-00142-0 (PMC12583830; doi:10.1038/s44320-025-00142-0)
Supplement: Supplementary file 6 — Source data Fig. 3 [file 44320_2025_142_MOESM6_ESM.zip › Figure 3/3I/Source data Fig3I.xlsx]

## Sheet: 3I
	ABE-max	ABE-max-AI-8.3
42 A9	1	1.74
42 A4	1	1.32
230 A7	1	2.9
230 A4	1	3.08
27 A5	1	1.89			Left
26 A6	1	1.89
249 A8	1	3.25
249 A6	1	2.71
249 A4	1	4.03
229 A9	1	1.57
229 A7	1	1.3
229 A4	1	1.58
119 A6	1	1.33
119 A4	1	2.26
	ABE-8e	ABE-8e-AI-8.3
sg162 A6	1	0.95
sg162 A7	1	0.98
sg162 A12	1	1.44
sg184 A2	1	0.93
sg184 A6	1	0.93
sg184 A14	1	1.87
sg27 A5	1	1.16
sg27 A8	1	1.21			Right
sg27 A9	1	1.3
sg27 A12	1	1.32
sg52 A3	1	1.05
sg52 A4	1	1.03
sg52 A9	1	1.04
sg52 A12	1	1.27
sg230 A4	1	1.08
sg230 A7	1	1.1
sg230 A9	1	2.36
sg230 A13	1	2.38
sg42 A4	1	1.07
sg42 A9	1	1.04
sg42 A10	1	1.33
sg42 A11	1	1.56
