# Supplementary material for: AI-guided Cas9 engineering provides an effective strategy to enhance base editing
Source: Mol Syst Biol. 2025 Sep 15;21(11):1563–80. doi: 10.1038/s44320-025-00142-0 (PMC12583830; doi:10.1038/s44320-025-00142-0)
Supplement: Supplementary file 6 — Source data Fig. 3 [file 44320_2025_142_MOESM6_ESM.zip › Figure 3/3J/Source data Fig3J.xlsx]

## Sheet: 3J
	AncBE4max-HF1	AncBE4max-HF1	AncBE4max-HF1	AncBE4max-HF1-AI-8.3	AncBE4max-HF1-AI-8.3	AncBE4max-HF1-AI-8.3
CTNNB1 SITE1	17.4402	16.1404	17.0374	38.9316	38.0614	38.1814
CTNNB1 SITE2	12.8258	12.9393	13.7308	45.7876	44.1719	45.4129
HSP90AB1 SITE2	4.81557	10.5695	7.85742	21.0423	22.6453	23.0948
USP1 SITE1	10.9461	8.25547	9.90461	13.4686	11.7514	12.8177
ALDOB SITE2	20.1595	23.0184	22.0659	59.7364	61.1227	59.7709
