# Supplementary material for: AI-guided Cas9 engineering provides an effective strategy to enhance base editing
Source: Mol Syst Biol. 2025 Sep 15;21(11):1563–80. doi: 10.1038/s44320-025-00142-0 (PMC12583830; doi:10.1038/s44320-025-00142-0)
Supplement: Supplementary file 6 — Source data Fig. 3 [file 44320_2025_142_MOESM6_ESM.zip › Figure 3/3K/Source data Fig3K.xlsx]

## Sheet: 3K
AncBE4max-HF1	AncBE4max-HF1-AI-8.3
1	2.27536
1	3.42751
1	2.87329
1	1.30686
1	2.76854
