# Supplementary material for: AI-guided Cas9 engineering provides an effective strategy to enhance base editing
Source: Mol Syst Biol. 2025 Sep 15;21(11):1563–80. doi: 10.1038/s44320-025-00142-0 (PMC12583830; doi:10.1038/s44320-025-00142-0)
Supplement: Supplementary file 7 — Source data Fig. 4 [file 44320_2025_142_MOESM7_ESM.zip]

Archive with 13 entries (9 files):
- Figure 4/
- Figure 4/4B/
- Figure 4/4B/Source data Fig4B.xlsx
- Figure 4/4D/
- Figure 4/4D/Source data Fig4D.xlsx
- Figure 4/4E/
- Figure 4/4E/cas9 _20.31.35_Ch+Marker.jpg
- Figure 4/4E/cas9 _20.31.35_Ch.tif
- Figure 4/4E/GAPDH_20.25.23_Ch+Marker.jpg
- Figure 4/4E/GAPDH_20.25.23_Ch.tif
- Figure 4/4E/GFP_20.28.02_Ch+Marker.jpg
- Figure 4/4E/GFP_20.28.02_Ch.tif
- Figure 4/4E/Source data Fig4E.xlsx
