# Supplementary material for: AI-guided Cas9 engineering provides an effective strategy to enhance base editing
Source: Mol Syst Biol. 2025 Sep 15;21(11):1563–80. doi: 10.1038/s44320-025-00142-0 (PMC12583830; doi:10.1038/s44320-025-00142-0)
Supplement: Supplementary file 7 — Source data Fig. 4 [file 44320_2025_142_MOESM7_ESM.zip › Figure 4/4B/Source data Fig4B.xlsx]

## Sheet: 4B
	dCas9-VPR	dCas9-VPR	dCas9-VPR	dCas9-AI-8.3-VPR	dCas9-AI-8.3-VPR	dCas9-AI-8.3-VPR	dCas9-AI-8.4-VPR	dCas9-AI-8.4-VPR	dCas9-AI-8.4-VPR
CD3G	1	1	1	2.41026	2.15152	2.74691	2.24359	1.9697	1.94444
CCDC127	1	1	1	2.64237	2.72941	2.43792	2.05011	2.16706	1.86907
APOB	1	1	1	2.28487	2.52381	2.28482	2.07715	2.2381	2.45696
KRT1	1	1	1	5.30612	2.75862	3.36957	3.207	2.89125	2.71196
RIT1	1	1	1	2.16216	2.2567	2.24044	1.86344	1.87588	1.85792
HEXA	1	1	1	1.68763	1.47664	1.68912	1.62474	1.37383	1.58549
CARS1	1	1	1	2.87253	2.7395	2.29422	2.81867	2.01681	2.11909
