# Supplementary material for: AI-guided Cas9 engineering provides an effective strategy to enhance base editing
Source: Mol Syst Biol. 2025 Sep 15;21(11):1563–80. doi: 10.1038/s44320-025-00142-0 (PMC12583830; doi:10.1038/s44320-025-00142-0)
Supplement: Supplementary file 7 — Source data Fig. 4 [file 44320_2025_142_MOESM7_ESM.zip › Figure 4/4D/Source data Fig4D.xlsx]

## Sheet: 4D
	Cas9(D10A)	Cas9(D10A)	Cas9(D10A)	Cas9-AI-8.3(D10A)	Cas9-AI-8.3(D10A)	Cas9-AI-8.3(D10A)
CTNNB1 site2	0.03	0.3	0.18	0.03	1.54	0.67
ALDOB site3	0.75	0.34	0.38	0.6	1.79	0
CTNNB1 site1	0.06	0.12	0.09	0.19	0.51	0.36		Left
RNF2 site1	0.14	1.79	0.58	0.15	2.99	1.61
RIT1 site1	0.12	0.73	0.44	0.38	0.96	0.68
USP1 site1	1.45	1.26	1.49	1.83	1.95	1.8
ALDOB site2	0.05	0.02	0.04	0.14	0.02	0.09
	cas9(D10A)	Cas9-AI-8.3(D10A)
CTNNB1 site2	1	4.3852
ALDOB site3	1	1.62641
CTNNB1 site1	1	3.9678		Right
RNF2 site1	1	1.89402
RIT1 site1	1	1.56365
USP1 site1	1	1.32853
ALDOB site2	1	2.15808
