# Supplementary material for: AI-guided Cas9 engineering provides an effective strategy to enhance base editing
Source: Mol Syst Biol. 2025 Sep 15;21(11):1563–80. doi: 10.1038/s44320-025-00142-0 (PMC12583830; doi:10.1038/s44320-025-00142-0)
Supplement: Supplementary file 7 — Source data Fig. 4 [file 44320_2025_142_MOESM7_ESM.zip › Figure 4/4E/Source data Fig4E.xlsx]

## Sheet: 4E
AncBE4max	AncBE4max	AncBE4max-M1169K	AncBE4max-M1169K	AncBE4max-AI-8.3	AncBE4max-AI-8.3
1	1	0.818975	1.85345	1.3694	0.822312
