# Supplementary material for: AI-guided Cas9 engineering provides an effective strategy to enhance base editing
Source: Mol Syst Biol. 2025 Sep 15;21(11):1563–80. doi: 10.1038/s44320-025-00142-0 (PMC12583830; doi:10.1038/s44320-025-00142-0)
Supplement: Supplementary file 8 — Source data Fig. 5 [file 44320_2025_142_MOESM8_ESM.zip]

Archive with 9 entries (4 files):
- Figure 5/
- Figure 5/5B/
- Figure 5/5B/Source data Fig5B.xlsx
- Figure 5/5C/
- Figure 5/5C/Source data Fig5C.xlsx
- Figure 5/5D/
- Figure 5/5D/Source data Fig5D.xlsx
- Figure 5/5E/
- Figure 5/5E/Source data Fig5E.xlsx
