# Supplementary material for: AI-guided Cas9 engineering provides an effective strategy to enhance base editing
Source: Mol Syst Biol. 2025 Sep 15;21(11):1563–80. doi: 10.1038/s44320-025-00142-0 (PMC12583830; doi:10.1038/s44320-025-00142-0)
Supplement: Supplementary file 8 — Source data Fig. 5 [file 44320_2025_142_MOESM8_ESM.zip › Figure 5/5B/Source data Fig5B.xlsx]

## Sheet: 5B
AGS	AncBE4max	AncBE4max	AncBE4max	AI-AncBE4max	AI-AncBE4max	AI-AncBE4max
site1C5 CTNNB1	17.4623	14.3474	14.6095	28.3349	28.9481	28.8195
site1C2 RNF2	7.96154	7.41876	7.00905	19.9308	20.4703	20.3312
site1C4 UPS1	15.81	15.8133	15.5374	26.7556	27.6958	27.0921
site2C5 CTNNB1	8.70403	10.5643	10.0964	13.2728	13.1362	13.5287
site2C8 CTNNB1	19.5437	22.3264	21.7443	29.6902	26.1639	28.2371
site2C5 ALDOB	6.78871	7.37977	7.38886	9.98074	10.1601	10.4213
site2C5 HSP90AB1	31.5011	25.6619	28.7545	48.0467	37.9457	43.849
site1C8 RIT1	2.54065	2.08687	2.50684	3.64272	4.01304	3.87712
site1C11 RIT1	8.76583	9.49953	9.49419	15.19	14.8897	15.4872
site1C14 RIT1	5.27274	5.71766	6.02016	10.5114	8.51086	10.0023
site1C4 GCLC	39.0856	41.4946	40.9726	58.177	60.5224	59.7656
site1C7 GCLC	8.48903	8.47886	8.63334	15.0134	14.7704	14.9857
HGC	AncBE4max	AncBE4max	AncBE4max	AI-AncBE4max	AI-AncBE4max	AI-AncBE4max
site1C2 RNF2	7.00389	8.14646	7.40265	13.5521	9.76535	12.0445
site1C4 UPS1	21.8316	20.4899	21.0366	32.2605	30.6867	31.3716
site2C5 CTNNB1	14.2031	12.1415	13.2455	24.7813	26.7011	26.019
site2C8 CTNNB1	29.015	24.4293	26.7135	46.0923	48.1741	47.5434
site2C5 ALDOB	8.2249	7.58835	7.61949	17.0547	36.8476	28.2378
site2C5 HSP90AB1	34.5277	23.07	28.4558	44.9674	32.2022	38.8203
site1C11 RIT1	9.10364	10.7942	10.0489	14.2712	13.3574	14.3386
site1C14 RIT1	5.60547	5.67535	5.75785	8.15358	7.90663	8.27178
site1C4 GCLC	38.5313	36.1527	37.6111	50.0179	51.6855	51.1337
site1C7 GCLC	8.20118	7.4659	7.71677	12.398	12.8786	12.6749
PC-9	AncBE4max	AncBE4max	AncBE4max	AI-AncBE4max	AI-AncBE4max	AI-AncBE4max
site1C5 CTNNB1	18.2358	16.3646	18.0247	26.184	26.1783	26.4689
site3C8 ALDOB	3.16482	4.49948	3.72475	7.92715	8.35947	8.21716
site1C2 RNF2	7.05809	6.54452	5.91427	10.7513	11.4868	10.1898
site1C8 RIT1	1.96813	2.32754	2.06075	3.91973	2.96428	3.37013
site1C11 RIT1	7.256	10.4356	9.77406	13.5719	12.5093	12.8331
site1C14 RIT1	5.35463	3.89832	6.1787	8.20121	7.68562	8.45561
Caco-2	AncBE4max	AncBE4max	AncBE4max	AI-AncBE4max	AI-AncBE4max	AI-AncBE4max
site1C5 CTNNB1	16.5038	15.0216	15.5241	17.9824	18.5304	18.8276
site3C8 ALDOB	5.01314	5.42899	5.31252	7.9963	7.36984	8.00541
site1C2 RNF2	7.90257	8.42045	8.11054	11.1347	9.80516	10.5688
site2C5 ALDOB	7.33262	8.75386	8.36918	12.8025	9.04757	11.5179
HepG2	AncBE4max	AncBE4max	AncBE4max	AI-AncBE4max	AI-AncBE4max	AI-AncBE4max
site1C5 CTNNB1	19.6751	21.4394	20.6928	25.8844	25.7712	26.139
site1C2 RNF2	6.53575	9.19775	7.35548	11.7976	8.8468	11.065
site2C5 ALDOB	13.7627	12.9803	13.909	21.0702	18.7784	20.8263
HCT116	AncBE4max	AncBE4max	AncBE4max	AI-AncBE4max	AI-AncBE4max	AI-AncBE4max
site1C5 CTNNB1	22.6761	24.0509	23.4624	29.3391	25.0328	26.5178
site1C18 CTNNB1	2.5369	2.19226	2.51974	5.65151	6.63124	6.15766
site1C2 RNF2	10.7728	8.16654	10.4284	19.0461	20.8122	24.9455
site1C9 RNF2	1.4171	0.953507	1.45556	6.02643	5.58376	7.56364
site1C4 UPS1	14.2491	24.6675	19.5755	30.4525	30.0263	30.1055
site2C5 ALDOB	12.6658	12.2489	12.6561	28.172	19.0187	24.1933
site1C8 RIT1	2.01568	2.7326	3.45051	5.23153	5.34542	4.05922
site1C11 RIT1	6.08019	16.058	11.3702	12.3054	16.216	14.7564
site1C14 RIT1	4.56704	6.87035	6.01189	6.74384	8.85023	8.4315
U2OS	AncBE4max	AncBE4max	AncBE4max	AI-AncBE4max	AI-AncBE4max	AI-AncBE4max
site1C5 CTNNB1	17.8048	19.9245	18.8834	35.4166	30.5873	32.9729
site1C18 CTNNB1	2.94266	2.99804	2.87573	6.07316	6.19182	6.34858
site1C4 UPS1	18.1856	16.1529	16.6734	31.0935	34.4449	32.5189
site1C12 USP1	0.881095	0.524967	0.656565	2.49869	1.29011	1.8372
site2C5 ALDOB	9.01755	10.1178	9.70408	11.6846	10.3905	11.8037
