# Supplementary material for: AI-guided Cas9 engineering provides an effective strategy to enhance base editing
Source: Mol Syst Biol. 2025 Sep 15;21(11):1563–80. doi: 10.1038/s44320-025-00142-0 (PMC12583830; doi:10.1038/s44320-025-00142-0)
Supplement: Supplementary file 8 — Source data Fig. 5 [file 44320_2025_142_MOESM8_ESM.zip › Figure 5/5C/Source data Fig5C.xlsx]

## Sheet: 5C
AncBE4max	AI-AncBE4max (AGS)	AI-AncBE4max (HGC)	AI-AncBE4max (PC-9)	AI-AncBE4max (Caco-2)	AI-AncBE4max (HepG2)	AI-AncBE4max (HCT116)	AI-AncBE4max (U2OS)
1	1.85489	1.56795	1.49798	1.17622	1.25866	1.15245	1.74831
1	2.71255	1.48866	2.15152	1.48347	1.37335	2.54389	2.11124
1	1.72906	1.9576	1.66153	1.28956	1.49254	2.20663	1.92224
1	1.36006	1.76913	1.6132	1.36443		5.01124	2.72759
1	1.32189	3.50535	1.41683			1.54866	1.17474
1	1.41771	1.34788	1.57744			1.89998
1	1.51123	1.40139				1.78516
1	1.64149	1.42805				1.29155
1	1.70627	1.36103				1.37688
1	1.46821	1.62298
1	1.74873
