# Supplementary material for: AI-guided Cas9 engineering provides an effective strategy to enhance base editing
Source: Mol Syst Biol. 2025 Sep 15;21(11):1563–80. doi: 10.1038/s44320-025-00142-0 (PMC12583830; doi:10.1038/s44320-025-00142-0)
Supplement: Supplementary file 8 — Source data Fig. 5 [file 44320_2025_142_MOESM8_ESM.zip › Figure 5/5D/Source data Fig5D.xlsx]

## Sheet: 5D
	AncBE4max	AncBE4max	AncBE4max	AI-AncBE4max	AI-AncBE4max	AI-AncBE4max
site1C4 UPS1	1.33325	2.25787	2.16281	4.04084	2.51551	3.43769
site2C5 ALDOB	4.86147	5.03204	4.92432	5.9469	7.66001	6.82238
site2C5 HSP90AB1	10.0743	9.72494	9.7933	13.2697	12.3085	12.6675
site1-2 C5
	10.1052	9.68612	9.91608	14.8787	14.6198	14.7509
site1-2 C11
	1.77377	2.36014	2.17464	3.71651	3.60033	3.64409
site3 C4	5.81117	4.00202	5.23059	9.93527	6.13778	8.84698
site3C8 ALDOB	3.11202	3.64407	3.58958	5.71946	5.56975	5.93219
site 1 C7
	1.03871	1.63097	1.52908	3.01724	2.39296	2.87001
