# Supplementary material for: AI-guided Cas9 engineering provides an effective strategy to enhance base editing
Source: Mol Syst Biol. 2025 Sep 15;21(11):1563–80. doi: 10.1038/s44320-025-00142-0 (PMC12583830; doi:10.1038/s44320-025-00142-0)
Supplement: Supplementary file 8 — Source data Fig. 5 [file 44320_2025_142_MOESM8_ESM.zip › Figure 5/5E/Source data Fig5E.xlsx]

## Sheet: 5E
	AncBE4max	AI-AncBE4max
sg43 C4
	1	1.73691
sg230 C5
	1	1.3787
sg42 C5
	1	1.29241
site1-2 C5
	1	1.48951
site1-2 C11
	1	1.73747
site3 C4	1	1.6565
sg229
	1	1.6646
site 1 C7
	1	1.97206
